# Supplementary material for: A new freshwater snail genus (Hydrobiidae, Gastropoda) from Montenegro, with a discussion on gastropod diversity and endemism in Skadar Lake
Source: Zookeys. 2013 Mar 28;(281):69–90. doi: 10.3897/zookeys.281.4409 (PMC3677384; doi:10.3897/zookeys.281.4409)
Supplement: XML Treatment for Karucia [file zookeys.281.4409-treatment1.xml]

<!DOCTYPE tp:taxon-treatment
  PUBLIC "-//TaxonX//DTD Taxonomic Treatment Publishing DTD v0 20100105//EN" "tax-treatment-NSO.dtd">
<tp:taxon-treatment xmlns:tp="http://www.plazi.org/taxpub"><tp:treatment-meta><mixed-citation publication-type="journal"><person-group><name><surname>Pešić</surname><given-names>Vladimir</given-names></name><name><surname>Glöer</surname><given-names>Peter</given-names></name></person-group><article-title>A new freshwater snail genus (Hydrobiidae, Gastropoda) from Montenegro, with a discussion on gastropod diversity and endemism in Skadar Lake</article-title><source>Zookeys</source><day>28</day><month>3</month><year>2013</year><volume>2013</volume><issue>281</issue><fpage>69</fpage><lpage>90</lpage><pub-id pub-id-type="doi">10.3897/zookeys.281.4409</pub-id></mixed-citation></tp:treatment-meta><tp:nomenclature><label>Genus</label><tp:taxon-name>
                            <tp:taxon-name-part taxon-name-part-type="genus">Karucia</tp:taxon-name-part>
                        <object-id xmlns:xlink="http://www.w3.org/1999/xlink" xlink:type="simple">urn:lsid:zoobank.org:act:5A404EE4-A7E9-45A7-80DD-B5737D6047E2</object-id>
								<object-id xmlns:xlink="http://www.w3.org/1999/xlink" xlink:type="simple">http://species-id.net/wiki/Karucia</object-id>
								</tp:taxon-name><tp:taxon-authority>Glöer &amp; Pešić</tp:taxon-authority><tp:taxon-status xmlns:xlink="http://www.w3.org/1999/xlink" xlink:type="simple">gen. n.</tp:taxon-status></tp:nomenclature><tp:treatment-sec sec-type="description"><title>Description .</title><p>Shell large and ovate-conical, with 4.5–5.5 slightly convex whorls. Body whorl relatively slim and prominent, slightly shouldered. The penis is tapered at the distal end and with a bi-lobed outgrowth on the left side.</p></tp:treatment-sec><tp:treatment-sec sec-type="Type species"><title>Type species.</title><p><italic><tp:taxon-name>Karucia sublacustrina</tp:taxon-name></italic> sp. n.
                        </p></tp:treatment-sec><tp:treatment-sec sec-type="Etymology"><title>Etymology.</title><p>The genus is named after the type locality.</p></tp:treatment-sec><tp:treatment-sec sec-type="Differential diagnosis"><title>Differential diagnosis.</title><p>The new genus appears to be close to <italic><tp:taxon-name>Radomaniola</tp:taxon-name></italic> Szarowska, 2006 and <italic><tp:taxon-name>Grossuana</tp:taxon-name></italic> Radoman, 1973, the hydrobioid genera bearing penis with a bi-lobed outgrowth on the left side and ovate-conical shell with more or less strongly developed last whorl (<xref ref-type="bibr" rid="B32">Radoman 1983</xref>). From the aforementioned genera, <italic><tp:taxon-name>Karucia</tp:taxon-name></italic> gen. n. can be distinguished by the larger shells and the characteristic shape of the body whorl which is relatively slim and slightly but clearly shouldered. The shells of the <italic><tp:taxon-name>Radomaniola</tp:taxon-name></italic>/<italic><tp:taxon-name>Grossuana</tp:taxon-name></italic> studied from Greece did not usually exceed 2 mm in height, while some of the shells from Montenegro reached about 3 mm (<xref ref-type="bibr" rid="B12">Falniowski et al. 2012</xref>) but significantly below the minimum value established for the specimens of <italic><tp:taxon-name>Karucia</tp:taxon-name></italic> gen. n. Further the shells of the <italic><tp:taxon-name>Radomaniola</tp:taxon-name></italic>/<italic><tp:taxon-name>Grossuana</tp:taxon-name></italic> has tumid body whorl, which is not shouldered.
                        </p></tp:treatment-sec><ref-list><ref id="B32"><mixed-citation xmlns:xlink="http://www.w3.org/1999/xlink" xlink:type="simple"><!--PageBreak--><person-group><name name-style="western"><surname>Radoman</surname><given-names>P</given-names></name></person-group> (<year>1983</year>)<source> Hydrobioidea a superfamily of Prosobranchia (Gastropoda), I. Systematics. Serbian Academy of Sciences and Arts, Belgrade, Monographs Department of Sciences 57: 1–256.</source></mixed-citation></ref><ref id="B12"><mixed-citation xmlns:xlink="http://www.w3.org/1999/xlink" xlink:type="simple"><person-group><name name-style="western"><surname>Falniowski</surname><given-names>A</given-names></name><name name-style="western"><surname>Szarowska</surname><given-names>M</given-names></name><name name-style="western"><surname>Glöer</surname><given-names>P</given-names></name><name name-style="western"><surname>Pešić</surname><given-names>V</given-names></name></person-group> (<year>2012</year>)<article-title> Molecules vs morphology in the taxonomy of the <italic>Radomaniola</italic>/<italic>Grossuana</italic> group of Balkan Rossoiidea (Mollusca: Caenogastropoda).</article-title><source>Journal of Conchology </source><volume>41</volume> (<issue>1</issue>): <fpage>19</fpage>-<lpage>36</lpage>.</mixed-citation></ref></ref-list></tp:taxon-treatment>
