# Supplementary material for: A new freshwater snail genus (Hydrobiidae, Gastropoda) from Montenegro, with a discussion on gastropod diversity and endemism in Skadar Lake
Source: Zookeys. 2013 Mar 28;(281):69–90. doi: 10.3897/zookeys.281.4409 (PMC3677384; doi:10.3897/zookeys.281.4409)
Supplement: XML Treatment for Karucia sublacustrina [file zookeys.281.4409-treatment2.xml]

<!DOCTYPE tp:taxon-treatment
  PUBLIC "-//TaxonX//DTD Taxonomic Treatment Publishing DTD v0 20100105//EN" "tax-treatment-NSO.dtd">
<tp:taxon-treatment xmlns:tp="http://www.plazi.org/taxpub"><tp:treatment-meta><mixed-citation publication-type="journal"><person-group><name><surname>Pešić</surname><given-names>Vladimir</given-names></name><name><surname>Glöer</surname><given-names>Peter</given-names></name></person-group><article-title>A new freshwater snail genus (Hydrobiidae, Gastropoda) from Montenegro, with a discussion on gastropod diversity and endemism in Skadar Lake</article-title><source>Zookeys</source><day>28</day><month>3</month><year>2013</year><volume>2013</volume><issue>281</issue><fpage>69</fpage><lpage>90</lpage><pub-id pub-id-type="doi">10.3897/zookeys.281.4409</pub-id></mixed-citation></tp:treatment-meta><tp:nomenclature><tp:taxon-name>
                            <tp:taxon-name-part taxon-name-part-type="genus">Karucia</tp:taxon-name-part>
                            <tp:taxon-name-part taxon-name-part-type="species">sublacustrina</tp:taxon-name-part>
                        <object-id xmlns:xlink="http://www.w3.org/1999/xlink" xlink:type="simple">urn:lsid:zoobank.org:act:33C8598A-CCB4-46C3-BABA-BDD429513743</object-id>
								<object-id xmlns:xlink="http://www.w3.org/1999/xlink" xlink:type="simple">http://species-id.net/wiki/Karucia_sublacustrina</object-id>
								</tp:taxon-name><tp:taxon-authority>Glöer &amp; Pešić</tp:taxon-authority><tp:taxon-status xmlns:xlink="http://www.w3.org/1999/xlink" xlink:type="simple">sp. n.</tp:taxon-status><xref ref-type="fig" rid="F2">Fig. 2a–d, 2k</xref></tp:nomenclature><tp:treatment-sec sec-type="Type series"><title>Type series.</title><p>Holotype (ZMH 79651): Shell height 3.6 mm, shell width 2.3 mm; MONTENEGRO, Skadar Lake, sublacustrine spring Karuč, <named-content xmlns:xlink="http://www.w3.org/1999/xlink" content-type="dwc:verbatimCoordinates" xlink:type="simple">42°21'30.84"N, 19°06'23.03"E</named-content>, 15.xi.2012 Pešić. Paratypes: 8 ex. ZMH 79652; 20 ex. in coll. Glöer; same data and locality as holotype.
                        </p></tp:treatment-sec><tp:treatment-sec sec-type="distribution"><title>Distribution.</title><p>Montenegro, Skadar Lake, sublacustrine spring Karuč (<xref ref-type="fig" rid="F7">Fig. 7a</xref>).
                        </p></tp:treatment-sec><tp:treatment-sec sec-type="Further records"><title>Further records</title><p>(data taken from Zoltán Fehér, Budapest; all material in the collection of the Hungarian Natural History Museum). ALBANIA: Malësi e Madhe district, Bajzë, Syri i Sheganit Spring by the Shkodër (Skadar) Lake, <named-content xmlns:xlink="http://www.w3.org/1999/xlink" content-type="dwc:verbatimCoordinates" xlink:type="simple">42°16.360"N, 19°23.757'E</named-content>, 15 m asl., 17.vi.2012 Fehér, Kovács &amp; Murányi; Malësi e Madhe district, Bajzë, Syri i Hurdan spring lakes near Shkodër (Skadar) Lake, 10 m asl., <named-content xmlns:xlink="http://www.w3.org/1999/xlink" content-type="dwc:verbatimCoordinates" xlink:type="simple">42°16.299'N, 19°23.941'E</named-content>, 17.vi.2012 Fehér, Kovács &amp; Murányi. MONTENEGRO: Cetinje mu<!--PageBreak-->nicipality, Karuč, Karuč Spring by the Skadar Lake, <named-content xmlns:xlink="http://www.w3.org/1999/xlink" content-type="dwc:verbatimCoordinates" xlink:type="simple">42°21.521'N, 19°06.375'E</named-content>, 10 m asl., 15.vi.2012 Fehér, Karanović, Kovács, Murányi &amp; Pešić.
                        </p></tp:treatment-sec><tp:treatment-sec sec-type="Etymology"><title>Etymology.</title><p>Named after its occurence in sublacustrine spring.</p></tp:treatment-sec><tp:treatment-sec sec-type="Description"><title>Description.</title><p>The ovate-conical shell consists of 4.5-5.5 slightly convex whorls (<xref ref-type="fig" rid="F2">Figs. 2a–b</xref>). The solid shell is yellowish and silky. The umbilicus is closed. The peristome is sharp and thickened at the columella (<xref ref-type="fig" rid="F2">Fig. 2a</xref>). The aperture is ovoid, somewhat angled at the top. The operculum is orange (<xref ref-type="fig" rid="F2">Fig. 2a</xref>). Body whorl relatively slim but prominent, a little shouldered. Shell height 3.2-4.1 mm, width 2.1-2.6 mm, aperture height 1.7 mm, width 1.4 mm.
                        </p><p>The snout and the distal part of the tentacles are dark brown (<xref ref-type="fig" rid="F1">Fig. 1c</xref>). Above the eyes the tentacles at their basis are orange. The penis is tapered at the distal end and bears a bi-lobed outgrowth on the left side (<xref ref-type="fig" rid="F2">Fig. 2d</xref>, arrow).
                        </p></tp:treatment-sec><tp:treatment-sec sec-type="Differentiating features"><title>Differentiating features.</title><p>As for the genus.</p></tp:treatment-sec><tp:treatment-sec sec-type="Distribution"><title>Distribution.</title><p>Skadar Lake basin (Montenegro and Albania).</p><fig id="F2" position="float" orientation="portrait"><label>Figure 2.</label><caption><p><italic><tp:taxon-name>Karucia sublacustrina</tp:taxon-name></italic> sp. n. <bold>a–b</bold> shells (<bold>a</bold> holotype <bold>b</bold> paratype) <bold>c</bold> head with penis in situ (arrow showing outgrowth on the left side of penis) <bold>d</bold> penis. Abbreviations: <bold>e</bold> eye, <bold>p</bold> penis, <bold>s</bold> snout, <bold>t</bold> tentacle.</p></caption><graphic xmlns:xlink="http://www.w3.org/1999/xlink" xlink:href="ZooKeys-281-069-g002.jpg" position="float" orientation="portrait" xlink:type="simple"/></fig></tp:treatment-sec><tp:treatment-sec><!--Section generated to contain objects referenced in tp:taxon-treatment.--><fig id="F7" position="float" orientation="portrait"><label>Figure 7.</label><caption><p>Endemic gastropod species occurring in the Skadar Lake basin – II part. a <italic><tp:taxon-name>Gyraulus meierbrooki</tp:taxon-name></italic> Glöer &amp; Pešić, 2007 <bold>b</bold> <italic><tp:taxon-name>Gyraulus ioanis</tp:taxon-name></italic> Glöer &amp; Pešić, 2007 <bold>c</bold> <italic><tp:taxon-name>Gyraulus shasi</tp:taxon-name></italic> Glöer &amp; Pešić, 2007 <bold>d</bold> <italic><tp:taxon-name>Planorbis vitojensis</tp:taxon-name></italic> Glöer &amp; Pešić, 2010 <bold>e</bold> <italic><tp:taxon-name>Radix skutaris</tp:taxon-name></italic> Glöer &amp; Pešić, 2007 <bold>f</bold> <italic><tp:taxon-name>Lymnaea raphidia</tp:taxon-name></italic> (Bourguignat, 1860).</p></caption><graphic xmlns:xlink="http://www.w3.org/1999/xlink" xlink:href="ZooKeys-281-069-g007.jpg" position="float" orientation="portrait" xlink:type="simple"/></fig><fig id="F1" position="float" orientation="portrait"><label>Figure 1.</label><caption><p>Map of Skadar Lake showing sampling localities of <italic><tp:taxon-name>Karucia sublacustrina</tp:taxon-name></italic> sp. n.: <bold>1</bold> sublacustrine spring Karuč, Montenegro <bold>2</bold> spring Syri i Sheganit, Albania <bold>3</bold> spring Syri i Hurdan, Albania.</p></caption><graphic xmlns:xlink="http://www.w3.org/1999/xlink" xlink:href="ZooKeys-281-069-g001.jpg" position="float" orientation="portrait" xlink:type="simple"/></fig></tp:treatment-sec></tp:taxon-treatment>
