# Supplementary material for: A new freshwater snail genus (Hydrobiidae, Gastropoda) from Montenegro, with a discussion on gastropod diversity and endemism in Skadar Lake
Source: Zookeys. 2013 Mar 28;(281):69–90. doi: 10.3897/zookeys.281.4409 (PMC3677384; doi:10.3897/zookeys.281.4409)
Supplement: XML Treatment for Bithynia montenegrina [file zookeys.281.4409-treatment3.xml]

<!DOCTYPE tp:taxon-treatment
  PUBLIC "-//TaxonX//DTD Taxonomic Treatment Publishing DTD v0 20100105//EN" "tax-treatment-NSO.dtd">
<tp:taxon-treatment xmlns:tp="http://www.plazi.org/taxpub"><tp:treatment-meta><mixed-citation publication-type="journal"><person-group><name><surname>Pešić</surname><given-names>Vladimir</given-names></name><name><surname>Glöer</surname><given-names>Peter</given-names></name></person-group><article-title>A new freshwater snail genus (Hydrobiidae, Gastropoda) from Montenegro, with a discussion on gastropod diversity and endemism in Skadar Lake</article-title><source>Zookeys</source><day>28</day><month>3</month><year>2013</year><volume>2013</volume><issue>281</issue><fpage>69</fpage><lpage>90</lpage><pub-id pub-id-type="doi">10.3897/zookeys.281.4409</pub-id></mixed-citation></tp:treatment-meta><tp:nomenclature><tp:taxon-name>
                            <tp:taxon-name-part taxon-name-part-type="genus">Bithynia</tp:taxon-name-part>
                            <tp:taxon-name-part taxon-name-part-type="species">montenegrina</tp:taxon-name-part>
                        <object-id xmlns:xlink="http://www.w3.org/1999/xlink" xlink:type="simple">http://species-id.net/wiki/Bithynia_montenegrina</object-id>
								</tp:taxon-name><tp:taxon-authority>(Wohlberedt, 1901)</tp:taxon-authority><xref ref-type="fig" rid="F3">Fig. 3c–d</xref></tp:nomenclature><tp:treatment-sec sec-type="distribution"><title>New records.</title><p>Montenegro, Skadar Lake area, old stillwater channel near the River Crnojevića and above the village Rijeka Crnojevića, 15 m asl., <named-content xmlns:xlink="http://www.w3.org/1999/xlink" content-type="dwc:verbatimCoordinates" xlink:type="simple">42°21.297'N, 19°01.122' E</named-content>, 10.xi.2012, Pešić.
                        </p><!--PageBreak--></tp:treatment-sec><tp:treatment-sec sec-type="Remarks"><title>Remarks.</title><p>This species was described by Wohlberedt (1901) from River Crnojevića as subspeces of <italic><tp:taxon-name>Bithynia mostarensis</tp:taxon-name></italic>. In the short original description, Wolhberedt (1901) stated that it differs from the nominal form by one additional whorl and the more acute spire. Later on, <xref ref-type="bibr" rid="B38">Reischütz et al. (2008)</xref> reported this species from River Crnojevića and mentioned its similarity with <italic><tp:taxon-name>Bithynia radomani</tp:taxon-name></italic> Glöer &amp; Pešić, 2007, a species relatively frequent in the Skadar Lake basin. Recently, we collected <italic><tp:taxon-name>Bithynia montenegrina</tp:taxon-name></italic> in an old stillwater channel near the River Crnojevića, so we were able to examine the morphology of this species and compare it with <italic><tp:taxon-name>Bithynia radomani</tp:taxon-name></italic>. From the latter species, <italic><tp:taxon-name>Bithynia montenegrina</tp:taxon-name></italic> can be distinguished by more slender penis and perennial appendix and the relatively shorter flagellum (compare <xref ref-type="fig" rid="F3">Fig. 3b and 3d</xref>).
                        </p><p>In some females we found specimens with a pseudopenis, a very small, not completely developed penis. This phenomenon is found also in <italic><tp:taxon-name>Bithynia danubialis</tp:taxon-name></italic> Glöer &amp; Georgiev, 2012, a species recently described from the Bulgarian part of the Danube (Glöer and Georgiev, 2012). It is worth to note that most of collected specimens were taken under stones and mud when the old stillwater channel was dry (<xref ref-type="fig" rid="F4">Fig. 4A</xref>).
                        </p><fig id="F3" position="float" orientation="portrait"><label>Figure 3.</label><caption><p>Comparative morphology of shell and penis in <italic><tp:taxon-name>Bithynia radomani</tp:taxon-name></italic> Glöer &amp; Pešić, 2007 (<bold>a–b</bold>) <italic><tp:taxon-name>Bithynia montenegrina</tp:taxon-name></italic> (Wohlberedt, 1901) (<bold>c–d</bold>) and <italic><tp:taxon-name>Bithynia hambergerae</tp:taxon-name></italic> A. Reischütz, N. Reischütz &amp; P.L. Reischütz, 2008 (<bold>e–f</bold>): <bold>a, c, e</bold> = shell, <bold>b, d, f</bold> = penis.</p></caption><graphic xmlns:xlink="http://www.w3.org/1999/xlink" xlink:href="ZooKeys-281-069-g003.jpg" position="float" orientation="portrait" xlink:type="simple"/></fig><!--PageBreak--></tp:treatment-sec><tp:treatment-sec><!--Section generated to contain objects referenced in tp:taxon-treatment.--><fig id="F4" position="float" orientation="portrait"><label>Figure 4.</label><caption><p><bold>a</bold> Dry old stillwater channel near the River Crnojevića (September, 2012), sampling site of <italic><tp:taxon-name>Bithynia montenegrina</tp:taxon-name></italic> (Wohlberedt, 1901) <bold>b</bold> <italic><tp:taxon-name>Lymnaea raphidia</tp:taxon-name></italic> (Bourguignat, 1860) from Božaj, Montenegro.</p></caption><graphic xmlns:xlink="http://www.w3.org/1999/xlink" xlink:href="ZooKeys-281-069-g004.jpg" position="float" orientation="portrait" xlink:type="simple"/></fig></tp:treatment-sec><ref-list><ref id="B38"><mixed-citation xmlns:xlink="http://www.w3.org/1999/xlink" xlink:type="simple"><person-group><name name-style="western"><surname>Reischütz</surname><given-names>A</given-names></name><name name-style="western"><surname>Reischütz</surname><given-names>N</given-names></name><name name-style="western"><surname>Reischütz</surname><given-names>PL</given-names></name></person-group> (<year>2008</year>)<article-title> Ein Nachtrag zur Kenntnis der <italic>Bithynia</italic>-Arten von Montenegro (Gastropoda: Prosobranchia: Bythiniidae).</article-title><source>Nachrichtenblatt der Ersten Vorarlberger Malakologischen Gesellschaft </source><volume>15</volume>: <fpage>41</fpage>-<lpage>43</lpage>.</mixed-citation></ref></ref-list></tp:taxon-treatment>
