# Supplementary material for: A new freshwater snail genus (Hydrobiidae, Gastropoda) from Montenegro, with a discussion on gastropod diversity and endemism in Skadar Lake
Source: Zookeys. 2013 Mar 28;(281):69–90. doi: 10.3897/zookeys.281.4409 (PMC3677384; doi:10.3897/zookeys.281.4409)
Supplement: XML Treatment for Bithynia hambergerae [file zookeys.281.4409-treatment4.xml]

<!DOCTYPE tp:taxon-treatment
  PUBLIC "-//TaxonX//DTD Taxonomic Treatment Publishing DTD v0 20100105//EN" "tax-treatment-NSO.dtd">
<tp:taxon-treatment xmlns:tp="http://www.plazi.org/taxpub"><tp:treatment-meta><mixed-citation publication-type="journal"><person-group><name><surname>Pešić</surname><given-names>Vladimir</given-names></name><name><surname>Glöer</surname><given-names>Peter</given-names></name></person-group><article-title>A new freshwater snail genus (Hydrobiidae, Gastropoda) from Montenegro, with a discussion on gastropod diversity and endemism in Skadar Lake</article-title><source>Zookeys</source><day>28</day><month>3</month><year>2013</year><volume>2013</volume><issue>281</issue><fpage>69</fpage><lpage>90</lpage><pub-id pub-id-type="doi">10.3897/zookeys.281.4409</pub-id></mixed-citation></tp:treatment-meta><tp:nomenclature><tp:taxon-name>
                            <tp:taxon-name-part taxon-name-part-type="genus">Bithynia</tp:taxon-name-part>
                            <tp:taxon-name-part taxon-name-part-type="species">hambergerae</tp:taxon-name-part>
                        <object-id xmlns:xlink="http://www.w3.org/1999/xlink" xlink:type="simple">http://species-id.net/wiki/Bithynia_hambergerae</object-id>
								</tp:taxon-name><tp:taxon-authority>A. Reischütz, N. Reischütz &amp; P.L. Reischütz, 2008</tp:taxon-authority><xref ref-type="fig" rid="F3">Fig. 3e–f</xref></tp:nomenclature><tp:treatment-sec sec-type="distribution"><title>New records.</title><p>Montenegro, Skadar Lake, Plavnica, River Plavnica, <named-content xmlns:xlink="http://www.w3.org/1999/xlink" content-type="dwc:verbatimCoordinates" xlink:type="simple">42°17'03.76"N, 42°12'28.94"N</named-content>, 15.vi.2012 Fehér, Karanović, Kovács, Murányi &amp; Pešić.
                        </p></tp:treatment-sec><tp:treatment-sec sec-type="Remarks"><title>Remarks.</title><p><italic><tp:taxon-name>Bithynia hambergerae</tp:taxon-name></italic> was described by <xref ref-type="bibr" rid="B38">Reischütz et al. (2008)</xref> from River Plavnica, the northern tributary of Skadar Lake. In the original description, <xref ref-type="bibr" rid="B38">Reischütz et al. (2008)</xref> mentioned similarity of this species with the two other <italic><tp:taxon-name>Bithynia</tp:taxon-name></italic> species known from the Skadar Lake basin, i.e., <italic><tp:taxon-name>Bithynia radomani</tp:taxon-name></italic> Glöer &amp; Pešić, 2007 and <italic><tp:taxon-name>Bithynia montenegrina</tp:taxon-name></italic> Wohlberedt, 1901. From the two abovementioned species, <italic><tp:taxon-name>Bithynia hambergerae</tp:taxon-name></italic> differs in the larger dimensions of the shell (12.3–13.8 mm vs. 9.7–11.3 (mean 10.5) mm in <italic><tp:taxon-name>Bithynia radomani</tp:taxon-name></italic>, 10.8–12.6 (mean 11.7) in <italic><tp:taxon-name>Bithynia montenegrina</tp:taxon-name></italic>) and the morphology of penis (moderately slender penis and perennial appendix and the relatively longer flagelum - see <xref ref-type="fig" rid="F3">Fig. 3f</xref>).
                        </p><!--PageBreak--></tp:treatment-sec><tp:treatment-sec><!--Section generated to contain objects referenced in tp:taxon-treatment.--><fig id="F3" position="float" orientation="portrait"><label>Figure 3.</label><caption><p>Comparative morphology of shell and penis in <italic><tp:taxon-name>Bithynia radomani</tp:taxon-name></italic> Glöer &amp; Pešić, 2007 (<bold>a–b</bold>) <italic><tp:taxon-name>Bithynia montenegrina</tp:taxon-name></italic> (Wohlberedt, 1901) (<bold>c–d</bold>) and <italic><tp:taxon-name>Bithynia hambergerae</tp:taxon-name></italic> A. Reischütz, N. Reischütz &amp; P.L. Reischütz, 2008 (<bold>e–f</bold>): <bold>a, c, e</bold> = shell, <bold>b, d, f</bold> = penis.</p></caption><graphic xmlns:xlink="http://www.w3.org/1999/xlink" xlink:href="ZooKeys-281-069-g003.jpg" position="float" orientation="portrait" xlink:type="simple"/></fig></tp:treatment-sec><ref-list><ref id="B38"><mixed-citation xmlns:xlink="http://www.w3.org/1999/xlink" xlink:type="simple"><person-group><name name-style="western"><surname>Reischütz</surname><given-names>A</given-names></name><name name-style="western"><surname>Reischütz</surname><given-names>N</given-names></name><name name-style="western"><surname>Reischütz</surname><given-names>PL</given-names></name></person-group> (<year>2008</year>)<article-title> Ein Nachtrag zur Kenntnis der <italic>Bithynia</italic>-Arten von Montenegro (Gastropoda: Prosobranchia: Bythiniidae).</article-title><source>Nachrichtenblatt der Ersten Vorarlberger Malakologischen Gesellschaft </source><volume>15</volume>: <fpage>41</fpage>-<lpage>43</lpage>.</mixed-citation></ref></ref-list></tp:taxon-treatment>
