# Supplementary material for: A new freshwater snail genus (Hydrobiidae, Gastropoda) from Montenegro, with a discussion on gastropod diversity and endemism in Skadar Lake
Source: Zookeys. 2013 Mar 28;(281):69–90. doi: 10.3897/zookeys.281.4409 (PMC3677384; doi:10.3897/zookeys.281.4409)
Supplement: XML Treatment for Lymnaea raphidia [file zookeys.281.4409-treatment5.xml]

<!DOCTYPE tp:taxon-treatment
  PUBLIC "-//TaxonX//DTD Taxonomic Treatment Publishing DTD v0 20100105//EN" "tax-treatment-NSO.dtd">
<tp:taxon-treatment xmlns:tp="http://www.plazi.org/taxpub"><tp:treatment-meta><mixed-citation publication-type="journal"><person-group><name><surname>Pešić</surname><given-names>Vladimir</given-names></name><name><surname>Glöer</surname><given-names>Peter</given-names></name></person-group><article-title>A new freshwater snail genus (Hydrobiidae, Gastropoda) from Montenegro, with a discussion on gastropod diversity and endemism in Skadar Lake</article-title><source>Zookeys</source><day>28</day><month>3</month><year>2013</year><volume>2013</volume><issue>281</issue><fpage>69</fpage><lpage>90</lpage><pub-id pub-id-type="doi">10.3897/zookeys.281.4409</pub-id></mixed-citation></tp:treatment-meta><tp:nomenclature><tp:taxon-name>
                            <tp:taxon-name-part taxon-name-part-type="genus">Lymnaea</tp:taxon-name-part>
                            <tp:taxon-name-part taxon-name-part-type="species">raphidia</tp:taxon-name-part>
                        <object-id xmlns:xlink="http://www.w3.org/1999/xlink" xlink:type="simple">http://species-id.net/wiki/Lymnaea_raphidia</object-id>
								</tp:taxon-name><tp:taxon-authority>(Bourguignat, 1860)</tp:taxon-authority><xref ref-type="fig" rid="F4">Fig. 4B</xref></tp:nomenclature><tp:treatment-sec sec-type="distribution"><title>New records.</title><p>Montenegro: Skadar Lake, sublacustrine spring Karuč, <named-content xmlns:xlink="http://www.w3.org/1999/xlink" content-type="dwc:verbatimCoordinates" xlink:type="simple">42°21'30.84"N, 19°06'23.03"E</named-content>, 10 m asl. Pešić; Skadar Lake, Božaj, pool near spring Vitoja, <named-content xmlns:xlink="http://www.w3.org/1999/xlink" content-type="dwc:verbatimCoordinates" xlink:type="simple">42°19'30"N, 19°21'47"E</named-content>, 8 m asl. Pešić
                        </p></tp:treatment-sec><tp:treatment-sec sec-type="Remarks"><title>Remarks.</title><p>This species was a long time considered as subspecies of <italic><tp:taxon-name>Lymnaea stagnalis</tp:taxon-name></italic> (Linnaeus, 1758). From the latter species, <italic><tp:taxon-name>Lymnaea raphidia</tp:taxon-name></italic> can be easily distinguished by much slimmer spire (<xref ref-type="fig" rid="F4">Fig. 4b</xref>). The preliminary phylogeographic study (<xref ref-type="bibr" rid="B47">Vinarski et al. 2012</xref>) shows that populations from Albania and Italy attributed to <italic><tp:taxon-name>Lymnaea raphidia</tp:taxon-name></italic> form a separate clade, distinct from the two other sister clades which corresponds to <italic><tp:taxon-name>Lymnaea stagnalis</tp:taxon-name></italic> and <italic><tp:taxon-name>Lymnaea fragilis</tp:taxon-name></italic>, respectively.
                        </p><p>A. and P. Reischütz (<xref ref-type="bibr" rid="B38">2009</xref>) mentioned <italic><tp:taxon-name>Lymnaea raphidia</tp:taxon-name></italic> (as <italic><tp:taxon-name>Lymnaea stagnalis raphidia</tp:taxon-name></italic>) from the Montenegrian (Virpazar) and Albanian (Shiroke) part of Skadar Lake.
                        </p><fig id="F4" position="float" orientation="portrait"><label>Figure 4.</label><caption><p><bold>a</bold> Dry old stillwater channel near the River Crnojevića (September, 2012), sampling site of <italic><tp:taxon-name>Bithynia montenegrina</tp:taxon-name></italic> (Wohlberedt, 1901) <bold>b</bold> <italic><tp:taxon-name>Lymnaea raphidia</tp:taxon-name></italic> (Bourguignat, 1860) from Božaj, Montenegro.</p></caption><graphic xmlns:xlink="http://www.w3.org/1999/xlink" xlink:href="ZooKeys-281-069-g004.jpg" position="float" orientation="portrait" xlink:type="simple"/></fig></tp:treatment-sec><ref-list><ref id="B47"><mixed-citation xmlns:xlink="http://www.w3.org/1999/xlink" xlink:type="simple"><!--PageBreak--><person-group><name name-style="western"><surname>Vinarski</surname><given-names>MV</given-names></name><name name-style="western"><surname>Schniebs</surname><given-names>K</given-names></name><name name-style="western"><surname>Glöer</surname><given-names>P</given-names></name><name name-style="western"><surname>Hundsdoerfer</surname><given-names>AK</given-names></name></person-group> (<year>2012</year>)<source> Preliminary phylogeography of <italic>Lymnaea stagnalis</italic>: are there cryptic species of the great pond snail? XI International Congress on Medical and Applied Malacology, 66 p.</source></mixed-citation></ref><ref id="B38"><mixed-citation xmlns:xlink="http://www.w3.org/1999/xlink" xlink:type="simple"><person-group><name name-style="western"><surname>Reischütz</surname><given-names>A</given-names></name><name name-style="western"><surname>Reischütz</surname><given-names>N</given-names></name><name name-style="western"><surname>Reischütz</surname><given-names>PL</given-names></name></person-group> (<year>2008</year>)<article-title> Ein Nachtrag zur Kenntnis der <italic>Bithynia</italic>-Arten von Montenegro (Gastropoda: Prosobranchia: Bythiniidae).</article-title><source>Nachrichtenblatt der Ersten Vorarlberger Malakologischen Gesellschaft </source><volume>15</volume>: <fpage>41</fpage>-<lpage>43</lpage>.</mixed-citation></ref></ref-list></tp:taxon-treatment>
