# Supplementary material for: A new freshwater snail genus (Hydrobiidae, Gastropoda) from Montenegro, with a discussion on gastropod diversity and endemism in Skadar Lake
Source: Zookeys. 2013 Mar 28;(281):69–90. doi: 10.3897/zookeys.281.4409 (PMC3677384; doi:10.3897/zookeys.281.4409)
Supplement: XML Treatment for Ancylus recurvus [file zookeys.281.4409-treatment6.xml]

<!DOCTYPE tp:taxon-treatment
  PUBLIC "-//TaxonX//DTD Taxonomic Treatment Publishing DTD v0 20100105//EN" "tax-treatment-NSO.dtd">
<tp:taxon-treatment xmlns:tp="http://www.plazi.org/taxpub"><tp:treatment-meta><mixed-citation publication-type="journal"><person-group><name><surname>Pešić</surname><given-names>Vladimir</given-names></name><name><surname>Glöer</surname><given-names>Peter</given-names></name></person-group><article-title>A new freshwater snail genus (Hydrobiidae, Gastropoda) from Montenegro, with a discussion on gastropod diversity and endemism in Skadar Lake</article-title><source>Zookeys</source><day>28</day><month>3</month><year>2013</year><volume>2013</volume><issue>281</issue><fpage>69</fpage><lpage>90</lpage><pub-id pub-id-type="doi">10.3897/zookeys.281.4409</pub-id></mixed-citation></tp:treatment-meta><tp:nomenclature><tp:taxon-name>
                            <tp:taxon-name-part taxon-name-part-type="genus">Ancylus</tp:taxon-name-part>
                            <tp:taxon-name-part taxon-name-part-type="species">recurvus</tp:taxon-name-part>
                        <object-id xmlns:xlink="http://www.w3.org/1999/xlink" xlink:type="simple">http://species-id.net/wiki/Ancylus_recurvus</object-id>
								</tp:taxon-name><tp:taxon-authority>Martens, 1873</tp:taxon-authority><xref ref-type="fig" rid="F5">Fig. 5b</xref></tp:nomenclature><tp:treatment-sec sec-type="distribution"><title>New records.</title><p>Montenegro: Skadar Lake, River Gostiljska Reka, <named-content xmlns:xlink="http://www.w3.org/1999/xlink" content-type="dwc:verbatimCoordinates" xlink:type="simple">42°17'09.05"N, 19°14'17.35"E</named-content>, 25.iv.2008 Pešić; River Piva near Mratinje Dam, <named-content xmlns:xlink="http://www.w3.org/1999/xlink" content-type="dwc:verbatimCoordinates" xlink:type="simple">43°16'23"N, 18°50'32"E</named-content>, 20.viii.2010; Pljevlja town, spring in village Vrulja, 21.x. 2010 Pešić; River Zeta near Podgorica, vi. 1982, Glöer.
                        </p></tp:treatment-sec><tp:treatment-sec sec-type="Remarks"><title>Remarks.</title><p>In addition to <italic><tp:taxon-name>Ancylus fluviatilis</tp:taxon-name></italic> we found another <italic><tp:taxon-name>Ancylus</tp:taxon-name></italic> sp. clearly different from the former species by the shell morphology. Already, <xref ref-type="bibr" rid="B31">Pfenninger et al. (2003)</xref> and <xref ref-type="bibr" rid="B4">Albrecht et al. (2006a)</xref> observed presence of several highly divergent lineages within <italic><tp:taxon-name>Ancylus</tp:taxon-name></italic>. Due to the morphology of the shell our specimens agree well with <italic><tp:taxon-name>Ancylus recurvus</tp:taxon-name></italic> Martens (1873) and detailed description of this species given by <xref ref-type="bibr" rid="B8">Clessin (1882)</xref>. However, assuming that our studied <italic><tp:taxon-name>Ancylus</tp:taxon-name></italic> belong to <italic><tp:taxon-name>Ancylus</tp:taxon-name></italic> sp. B <italic>sensu</italic> Albrecht et al. (2006) (= Clade 3 of <xref ref-type="bibr" rid="B31">Pfenninger et al. 2003</xref>), which geographically cover a wide area (from Canary Islands to Syria), according to <xref ref-type="bibr" rid="B6">Albrecht et al. (2006c)</xref> some available older names, such as <italic><tp:taxon-name>Ancylus pileolus</tp:taxon-name></italic> Fèrussac, 1822 would have priority over <italic><tp:taxon-name>Ancylus recurvus</tp:taxon-name></italic>. However, in <italic><tp:taxon-name>Ancylus pileolus</tp:taxon-name></italic> Fèrussac, 1822 the apex is inflated and bent to the left side, while the two other <italic><tp:taxon-name>Ancylus</tp:taxon-name></italic> species mentioned by <xref ref-type="bibr" rid="B6">Albrecht et al. (2006c)</xref>, i.e., <italic><tp:taxon-name>Ancylus rupicola</tp:taxon-name></italic> Boubée, 1832, and <italic><tp:taxon-name>Ancylus capuloides</tp:taxon-name></italic> “Jan” Porro, <!--PageBreak-->1838, have a small apex which does not reach the border of the shell’s basis, similar as it is depicted in figure of <italic><tp:taxon-name>Ancylus</tp:taxon-name></italic> sp. B by <xref ref-type="bibr" rid="B5">Albrecht et al. (2006b</xref>, <xref ref-type="fig" rid="F2">Fig. 2</xref>). Considering <xref ref-type="bibr" rid="B8">Clessin (1882)</xref> and <xref ref-type="bibr" rid="B48">Westerlund (1885)</xref> the only described <italic><tp:taxon-name>Ancylus</tp:taxon-name></italic> sp. with a straight apex which reaches the border of the shell’s basis as the species from Montenegro, is <italic><tp:taxon-name>Ancylus recurvus</tp:taxon-name></italic>.
                        </p><p><italic><tp:taxon-name>Ancylus recurvus</tp:taxon-name></italic> can be easily distinguished from <italic><tp:taxon-name>Ancylus fluviatilis</tp:taxon-name></italic> by the shape of apex which is shifted forward reaching the border of the shell’s base (<xref ref-type="fig" rid="F5">Fig. 5b</xref>). Furthermore, the apex in <italic><tp:taxon-name>Ancylus recurvus</tp:taxon-name></italic> is rounded and it is directed more straight, while in <italic><tp:taxon-name>Ancylus fluviatilis</tp:taxon-name></italic> it is acute and turned to the left side.
                        </p><fig id="F5" position="float" orientation="portrait"><label>Figure 5.</label><caption><p>Shell: <bold>a</bold> <italic><tp:taxon-name>Ancylus fluviatilis</tp:taxon-name></italic> (topotype, Germany) <bold>b</bold> <italic><tp:taxon-name>Ancylus recurvus</tp:taxon-name></italic> (Zeta river, Montenegro).</p></caption><graphic xmlns:xlink="http://www.w3.org/1999/xlink" xlink:href="ZooKeys-281-069-g005.jpg" position="float" orientation="portrait" xlink:type="simple"/></fig></tp:treatment-sec><tp:treatment-sec><!--Section generated to contain objects referenced in tp:taxon-treatment.--><fig id="F2" position="float" orientation="portrait"><label>Figure 2.</label><caption><p><italic><tp:taxon-name>Karucia sublacustrina</tp:taxon-name></italic> sp. n. <bold>a–b</bold> shells (<bold>a</bold> holotype <bold>b</bold> paratype) <bold>c</bold> head with penis in situ (arrow showing outgrowth on the left side of penis) <bold>d</bold> penis. Abbreviations: <bold>e</bold> eye, <bold>p</bold> penis, <bold>s</bold> snout, <bold>t</bold> tentacle.</p></caption><graphic xmlns:xlink="http://www.w3.org/1999/xlink" xlink:href="ZooKeys-281-069-g002.jpg" position="float" orientation="portrait" xlink:type="simple"/></fig></tp:treatment-sec><ref-list><ref id="B31"><mixed-citation xmlns:xlink="http://www.w3.org/1999/xlink" xlink:type="simple"><person-group><name name-style="western"><surname>Pfenninger</surname><given-names>M</given-names></name><name name-style="western"><surname>Staubach</surname><given-names>S</given-names></name><name name-style="western"><surname>Albrecht</surname><given-names>C</given-names></name><name name-style="western"><surname>Streit</surname><given-names>B</given-names></name></person-group> (<year>2003</year>)<article-title> Ecological and morphological differentiation among cryptic evolutionary lineages in freshwater limpets of the nominal from-group <italic>Ancylus fluviatilis</italic> (O.F. Müller, 1774).</article-title><source>Molecular Ecology </source><volume>12</volume>: <fpage>2731</fpage>-<lpage>2745</lpage>. doi: <ext-link ext-link-type="uri" xlink:href="http://dx.doi.org/10.1046/j.1365-294X.2003.01943.x" xlink:type="simple">10.1046/j.1365-294X.2003.01943.x</ext-link></mixed-citation></ref><ref id="B4"><mixed-citation xmlns:xlink="http://www.w3.org/1999/xlink" xlink:type="simple"><person-group><name name-style="western"><surname>Albrecht</surname><given-names>C</given-names></name><name name-style="western"><surname>Trajanovski</surname><given-names>S</given-names></name><name name-style="western"><surname>Kuhn</surname><given-names>K</given-names></name><name name-style="western"><surname>Streit</surname><given-names>B</given-names></name></person-group> (<year>2006a</year>)<article-title> Rapid evolution of an ancient lake species flock: Freshwater limpets (Gastropoda: Ancylidae) in the Balkan Lake Ohrid.</article-title><source>Organisms, Diversity &amp; Evolution </source><volume>6</volume>: <fpage>294</fpage>-<lpage>307</lpage>. doi: <ext-link ext-link-type="uri" xlink:href="http://dx.doi.org/10.1016/j.ode.2005.12.003" xlink:type="simple">10.1016/j.ode.2005.12.003</ext-link></mixed-citation></ref><ref id="B8"><mixed-citation xmlns:xlink="http://www.w3.org/1999/xlink" xlink:type="simple"><person-group><name name-style="western"><surname>Clessin</surname><given-names>S</given-names></name></person-group> (<year>1882</year>)<source> Die Familie der Ancylinen. Systematisches Conchylien-Cabinet von Martini und Chemnitz. 80 pp. + 9 pl.</source></mixed-citation></ref><ref id="B6"><mixed-citation xmlns:xlink="http://www.w3.org/1999/xlink" xlink:type="simple"><person-group><name name-style="western"><surname>Albrecht</surname><given-names>C</given-names></name><name name-style="western"><surname>Trajanovski</surname><given-names>S</given-names></name><name name-style="western"><surname>Kuhn</surname><given-names>K</given-names></name><name name-style="western"><surname>Streit</surname><given-names>B</given-names></name></person-group> (<year>2006c</year>)<source> Rapid evolution of an ancient lake species flock: Freshwater limpets (Gastropoda: Ancylidae) in the Balkan Lake Ohrid. Organisms, Diversity &amp; Evolution 6. Electronic Supplement 12, part 2: 1–5.</source></mixed-citation></ref><ref id="B5"><mixed-citation xmlns:xlink="http://www.w3.org/1999/xlink" xlink:type="simple"><person-group><name name-style="western"><surname>Albrecht</surname><given-names>C</given-names></name><name name-style="western"><surname>Trajanovski</surname><given-names>S</given-names></name><name name-style="western"><surname>Kuhn</surname><given-names>K</given-names></name><name name-style="western"><surname>Streit</surname><given-names>B</given-names></name></person-group> (<year>2006b</year>)<source> Rapid evolution of an ancient lake species flock: Freshwater limpets (Gastropoda: Ancylidae) in the Balkan Lake Ohrid. Organisms, Diversity &amp; Evolution 6. Electronic Supplement 12, part 1: 1–2.</source></mixed-citation></ref><ref id="B48"><mixed-citation xmlns:xlink="http://www.w3.org/1999/xlink" xlink:type="simple"><person-group><name name-style="western"><surname>Westerlund</surname><given-names>CA</given-names></name></person-group> (<year>1885</year>)<source> Fauna der in der Paläarctischen Region lebenden Binnenconchylien. V. Fam. Succinidae, Auriculidae, Limnaeidae, Cyclostomidae &amp; Hydrocenidae. 135 pp. + Reg. 14 pp.</source></mixed-citation></ref></ref-list></tp:taxon-treatment>
